# Supplementary material for: Deep Neural Frameworks Improve the Accuracy of General Practitioners in the Classification of Pigmented Skin Lesions
Source: Diagnostics (Basel). 2020 Nov 18;10(11):969. doi: 10.3390/diagnostics10110969 (PMC7698907; doi:10.3390/diagnostics10110969)
Supplement: Supplementary file 1 [file diagnostics-10-00969-s001.zip]

Archive with 3 entries (2 files):
- New folder/
- New folder/diagnostics-989302-supplementary-FIGURE.pdf
- New folder/Supplementary Table.pdf
